# Supplementary material for: Impact of Artificial Sweeteners on Inflammation Markers: A Systematic Review of Animal Studies
Source: Nutrients. 2025 Oct 16;17(20):3251. doi: 10.3390/nu17203251 (PMC12567400; doi:10.3390/nu17203251)
Supplement: Supplementary file 1 [file nutrients-17-03251-s001.zip]

Archive with 4 entries (4 files):
- Table S4 suppl data SYRCLE checklist.pdf
- Revised Table S1 PRISMA CHECKLIST.pdf
- Table S2 Suppl data search strategy 15 10 2025.pdf
- Table S3 ARRIVE guidelines checklist.pdf
